# Supplementary material for: More focal, less heterogeneous? Multi-level meta-analysis of cathodal high-definition transcranial direct current stimulation effects on language and cognition
Source: J Neural Transm (Vienna). 2022 May 18;129(7):861–78. doi: 10.1007/s00702-022-02507-3 (PMC9217872; doi:10.1007/s00702-022-02507-3)
Supplement: Supplementary file 1 — Supplementary file1 (TXT 0 kb) [file 702_2022_2507_MOESM1_ESM.txt]

Data Availability Statement.
Data and scripts can be retrieved from: 
https://osf.io/ye8cr/?view_only=76435c1d55124a048ad04575d69f9f56
